# Supplementary material for: Spiculogenesis and biomineralization in early sponge animals
Source: Nat Commun. 2019 Jul 26;10:3348. doi: 10.1038/s41467-019-11297-4 (PMC6659672; doi:10.1038/s41467-019-11297-4)
Supplement: Supplementary file 5 — Supplementary Data 1 [file 41467_2019_11297_MOESM5_ESM.xlsx]

## Sheet: Supplementary Data 1
Supplementary Data 1. Measurements of Vasispongia delicata and its constituent spicules. "0" in the column of "organic layer thickness (tol)" denotes that an organic layer is not preserved or developed. s.d. = standard deviation; ds = spicule diameter; daf = axial filament diameter; tol = organic layer thickness; rop = organic proportion. Axial filament as a proportion of spicule diameter is repr…
Summary of measurements
category		range			mean		number		s.d.
body size in maximum dimension		2.5–12.4 mm			5.6		19		2.2
tunnel (=spicule) diameter		2–22 μm			7.3		141		3.5
cylindrical structure diameter		1–15 μm			4.9		141		2.6
inner core (= axial filament) diameter		0.7–9.4 μm			2.9		141		1.8
outer lamella (= organic layer) thickness		0.2–3.8 μm			1.2		113		0.7
nanoparticle length		0.2–0.8 μm			0.4		8		0.2
nanoparticle width		0.06–0.2 μm			0.13		8		0.04
ridge with		0.04–0.4 μm			0.2		18		0.1
ridge height		0.2–0.4 μm			0.3		9		0.06
ridge spacing		0.2–1.4 μm			0.4		23		0.3
tubercle width		0.6–4.0 μm			1.5		7		1.2
tubercle height		0.5–2.0 μm			0.9		6		0.6
number of spicules per body fossil		5,000 −20, 000
sponge body fossils (n = 19)				length or maximum dimension (mm)
16-HT-T5-9-8-BSED-20KV-1				2.5
16-HT-T5-7-3-BSEM-20KV-1-2				3.3
16-HT-T6-1-SZX7-2-1.25X-4				3.8
16-HT-T5-9-3-ETD-20KV-1				3.8
16-HT-T5-9-3-SZX7-1.25X-2				3.9
16-HT-T4-27-2-3.2X-3				4
16-HT-T5-1-1-SZX7-1.25X-5				4.1
16-HT-T5-9-2-SZX7-1X-1				5.1
16-HT-T5-9-1-SZX7-1X-3				5.3
16-HT-T6-1-SZX7-4-0.8X-4				5.3
16-HT-T5-1-1-5KV-1				5.7
16-HT-T6-1-SZX7-1-0.8X-6				5.7
16-HT-T5-1-1-SZX7-1X-5				5.8
16-HT-T6-1-SZX7-3-0.8X-5				6
16-HT-T5-7-6-SZX7-1X-5				6.8
16-HT-T5-6-1-SZX7-1X-2				7.1
16-HT-T5-7-4-SZX7-0.8X-1				7.3
16-HT-T4-31-1				7.7
16-HT-T3-77-1-1X-3				12.4
spicules (n = 141)	ds (μm)		daf (μm)			daf / ds (%)		tol (μm)		rop (%)
16-HT-T6-2-T5-1-20KV-2-1	14.5		1.9			0.13		0		0.13
16-HT-T6-2-T5-1-20KV-3-1	7.2		2.6			0.35		1.6		0.79
16-HT-T6-2-T5-1-20KV-4-1	7.3		2			0.28		1.3		0.63
16-HT-T6-2-T5-1-20KV-5-1	4.7		2.7			0.57		0.3		0.72
16-HT-T6-2-T5-1-20KV-6-1	6.4		1.8			0.28		1		0.6
16-HT-T6-2-T5-1-20KV-7-1	3.9		1.5			0.39		0.3		0.57
16-HT-T6-2-T5-1-20KV-8-1	15		6.2			0.41		3.7		0.9
16-HT-T6-2-T5-1-20KV-9-1	3.6		1.6			0.43		0.6		0.78
16-HT-T6-2-T5-3-20KV-2-1	10.4		5			0.48		2.2		0.92
16-HT-T6-2-T5-3-20KV-3-1	4.5		2.4			0.54		0.8		0.9
16-HT-T6-2-T5-3-20KV-4-2	5.4		2.7			0.5		0.7		0.76
16-HT-T6-2-T5-3-20KV-5-1	13.7		8.6			0.63		2.2		0.96
16-HT-T6-2-T5-3-20KV-6-1	6.1		4.3			0.7		0.4		0.83
16-HT-T6-2-T5-3-20KV-7-1	5.7		2.7			0.47		0		0.47
16-HT-T6-2-T5-3-20KV-9-1	8.8		2.3			0.26		0		0.26
16-HT-T6-2-T5-4-20KV-2-1	9.7		2.9			0.3		0		0.3
16-HT-T6-2-T5-4-20KV-4-1	8.9		5.7			0.63		1.2		0.9
16-HT-T6-2-T5-4-20KV-5-1	7.2		2.4			0.33		1.5		0.74
16-HT-T6-2-T5-4-20KV-7-1	5.7		2			0.35		1.4		0.85
16-HT-T6-2-T5-4-20KV-9-1	8.3		5.5			0.66		1.2		0.95
16-HT-T6-2-T5-5-20KV-2-1	6.9		3.2			0.47		1.1		0.79
16-HT-T6-2-T5-5-20KV-3-1	7.4		3.5			0.48		1.2		0.8
16-HT-T6-1V-T1-1-20KV-2-1	4.4		1.4			0.32		0.5		0.55
16-HT-T6-1V-T1-1-20KV-4-1	7.8		3.9			0.5		1.4		0.87
16-HT-T6-1V-T1-1-20KV-4-2	2.3		1.3			0.55		0		0.55
16-HT-T6-1V-T1-1-20KV-8-1	3.3		1.3			0.39		0.5		0.68
16-HT-T6-1V-T1-1-20KV-11-1	5.9		1.9			0.32		1.8		0.92
16-HT-T6-1V-T1-2-20KV-2-1	5.5		2.3			0.42		1.2		0.84
16-HT-T6-1V-T1-2-20KV-3-1	8.2		5.3			0.64		0.7		0.81
16-HT-T6-1V-T1-3-20KV-2-1	5.6		2.6			0.46		0.8		0.73
16-HT-T6-1V-T1-3-20KV-3-1	6.1		3.9			0.64		1		0.97
16-HT-T6-1V-T1-3-20KV-4-1	10.1		6.3			0.62		1		0.82
16-HT-T6-1V-T1-3-20KV-5-1	4.1		1			0.25		0.8		0.64
16-HT-T6-1V-T1-4-20KV-2-1	8.9		5.5			0.61		1.1		0.85
16-HT-T6-1V-T1-4-20KV-3-1	7.2		3.1			0.43		2		0.99
16-HT-T6-1V-T1-4-20KV-4-1	7.7		4.3			0.56		1		0.81
16-HT-T6-1V-T1-4-20KV-5-1	12.1		5.6			0.47		1.3		0.68
16-HT-T6-1V-T1-4-20KV-6-1	9		4.4			0.49		0.9		0.69
16-HT-T6-1V-T1-5-20KV-2-1	10.8		3.8			0.35		1.7		0.67
16-HT-T6-1V-T1-6-20KV-2-1	11.1		3.5			0.31		0.9		0.48
16-HT-T6-1V-T1-6-20KV-3-1	9.2		2.7			0.29		0.8		0.46
16-HT-T6-1V-T1-6-20KV-5-1	7.6		2.1			0.28		1.7		0.74
16-HT-T6-1V-T1-7-20KV-2-1	19.5		4.6			0.23		2.4		0.48
16-HT-T6-1V-T1-8-20KV-2-1	21.4		1.4			0.06		3.7		0.41
16-HT-T6-1V-T1-8-20KV-4-1	9.8		2.9			0.29		1.9		0.69
16-HT-T6-1V-T1-9-20KV-2-1	10		1.5			0.15		1.6		0.46
16-HT-T6-1V-T1-10-20KV-2-1	11.8		5.5			0.47		2.5		0.89
16-HT-T6-1V-T2-1-20KV-2-1	5.5		2.4			0.44		0.8		0.74
16-HT-T6-1V-T2-2-20KV-2-1	7.3		3.8			0.52		1.4		0.91
16-HT-T6-1V-T3-2-20KV-4-2	5.5		3.1			0.56		1.1		0.97
16-HT-T6-1V-T3-2-20KV-2-1	5.3		2			0.38		0.5		0.55
16-HT-T6-1V-T3-2-20KV-5-1	9.6		2.1			0.22		0.4		0.3
16-HT-T6-1V-T3-3-20KV-2-3	7.3		2.6			0.35		1.1		0.67
16-HT-T6-1V-T3-3-20KV-3-1	4.3		1.1			0.25		1.2		0.79
16-HT-T6-1V-T3-3-20KV-3-1-2	4.7		1.6			0.33		1		0.76
16-HT-T6-1V-T3-3-20KV-5-1	13.6		7.7			0.57		1.7		0.82
16-HT-T6-1V-T3-4-20KV-2-1	5		1			0.19		1.2		0.68
16-HT-T6-1V-T3-3-20KV-7-1	4.8		2.2			0.45		0.9		0.83
16-HT-T6-1V-T3-4-20KV-3-1	12.4		1.1			0.09		0		0.09
16-HT-T6-1V-T3-5-20KV-2-1	9.8		5.8			0.59		0.7		0.74
16-HT-T6-1V-T3-5-20KV-5-1	13		3.3			0.25		1.9		0.54
16-HT-T6-1V-T4-3-20KV-2-1	13.9		4.5			0.32		3.8		0.87
16-HT-T4-33-V-1-20KV-1-1	2.6		1.6			0.59		0		0.59
16-HT-T4-33-V-2-20KV-3-1	6.7		3.5			0.52		1.2		0.88
16-HT-T4-33-V-3-20KV-4-1	4.6		2			0.43		0.8		0.76
16-HT-T4-33-V-4-20KV-2-1	6.6		1.8			0.28		0.9		0.55
16-HT-T4-33-V-4-20KV-3-1	4.3		2			0.47		0.9		0.88
16-HT-T4-33-V-4-20KV-5-3	9.6		5.4			0.56		0		0.56
16-HT-T4-33-V-4-20KV-6-1	6.6		2.4			0.36		0.9		0.62
16-HT-T4-33-V-5-20KV-2-2	6.6		1.2			0.18		2.2		0.84
16-HT-T4-33-V-5-20KV-3-2	5.9		1.3			0.22		1.3		0.67
16-HT-T4-33-V-5-20KV-4-1	2.3		1.3			0.57		0.2		0.72
16-HT-T4-33-V-5-20KV-5-2	8.1		2.1			0.26		1.6		0.65
16-HT-T4-33-V-5-20KV-5-3	5.4		2.5			0.47		0.8		0.77
16-HT-T4-33-V-5-20KV-5-4	2.5		0.7			0.3		0.5		0.67
16-HT-T4-33-V-5-20KV-6-1	2.5		0.6			0.26		0.5		0.65
16-HT-T4-33-V-5-20KV-8-1	5		1.5			0.3		1.2		0.79
16-HT-T4-33-V-5-20KV-9-1	5.7		1.2			0.21		1.6		0.77
16-HT-T4-33-V-5-20KV-10-1	3.8		0.8			0.2		1.5		0.99
16-HT-T5-2-15-20KV-2-1	6.2		3			0.48		0.6		0.68
16-HT-T5-2-15-20KV-6-1	16.7		4.5			0.27		1.6		0.46
16-HT-T5-2-15-20KV-8-1	3.2		2.3			0.72		0		0.72
16-HT-T5-2-15-20KV-11-1	4		2.9			0.73		0		0.73
16-HT-T5-2-15-20KV-12-1	5.1		3.5			0.68		0		0.68
16-HT-T5-2-15-20KV-14-1	5.2		2.9			0.56		0		0.56
16-HT-T5-2-16-20KV-2-1	3.5		2.4			0.7		0		0.7
16-HT-T5-2-16-20KV-3-1	6.2		2.1			0.34		1		0.65
16-HT-T5-2-17-20KV-3-1	12.1		3.6			0.3		1.1		0.47
16-HT-T5-2-17-20KV-4-1	2.6		1.5			0.57		0		0.57
16-HT-T5-2-18-20KV-1-1	2.6		1.6			0.62		0		0.62
16-HT-T5-2-19-20KV-3-1	2.4		1.6			0.69		0		0.69
16-HT-T5-2-19-20KV-7-1	5.6		2.4			0.44		0		0.44
16-HT-T5-2-19-20KV-8-1	4.3		4.3			1		0		1
16-HT-T5-2-19-20KV-10-1	9.8		7.9			0.81		0		0.81
16-HT-T5-2-19-20KV-11-1	7.3		7.3			1		0		1
16-HT-T5-2-19-20KV-14-1	6		2.2			0.36		1		0.7
16-HT-T5-2-19-20KV-18-1	4.6		1.2			0.26		0		0.26
16-HT-T5-2-19-20KV-18-1-2	6		2.7			0.45		0		0.45
16-HT-T5-2-19-20KV-21-1	5.9		1.5			0.26		1.3		0.69
16-HT-T5-2-19-20KV-22-1	6.6		2.5			0.38		1.5		0.83
16-HT-T5-2-20-20KV-7-1	7.5		7.5			1		0		1
16-HT-T5-2-20-20KV-8-1	11		2.7			0.24		1.4		0.5
16-HT-T5-2-20-20KV-11-1	13.2		3.2			0.25		2.6		0.64
16-HT-T5-2-20-20KV-14-1	6.7		1.8			0.27		1.2		0.62
16-HT-T5-2-20-20KV-15-1	9.5		2.6			0.28		1.4		0.58
16-HT-T5-2-20-20KV-17-1	7.3		4			0.56		0.4		0.67
16-HT-T5-2-21-20KV-2-1	3.5		1.5			0.43		1		1
16-HT-T5-2-21-20KV-3-1	6		2.8			0.46		1.7		0.46
16-HT-T5-2-21-20KV-5-1	5.6		1.7			0.31		0		0.31
16-HT-T5-2-21-20KV-6-1	9		2.2			0.25		0		0.25
16-HT-T5-2-21-20KV-8-1	4.2		1.5			0.37		0.6		0.64
16-HT-T5-2-21-20KV-11-1	9.8		2			0.2		0		0.2
16-HT-T5-2-22-20KV-2-1	6.8		2.5			0.37		0.4		0.49
16-HT-T5-2-22-20KV-3-1	6.2		1.9			0.3		1.5		0.77
16-HT-T5-3-1-20KV-2-2	14		3.1			0.22		2		0.51
16-HT-T5-3-1-20KV-3-1	12.5		4.1			0.33		1.5		0.57
16-HT-T5-3-1-20KV-4-1	16.4		9.3			0.57		2.8		0.92
16-HT-T5-3-1-20KV-5-1	6.8		1			0.15		0		0.15
16-HT-T5-3-1-20KV-6-1	6.6		1.5			0.22		0		0.22
16-HT-T5-2-11-20KV-2-4	9.8		4.7			0.48		1.8		0.84
16-HT-T5-2-11-20KV-4-1	6		1.2			0.2		1.5		0.7
16-HT-T5-2-11-20KV-8-1	10.3		2.9			0.29		1.6		0.6
16-HT-T5-2-12-20KV-2-1	5.4		1.9			0.35		1.1		0.75
16-HT-T5-2-12-20KV-6-1	5.9		1.6			0.27		0.6		0.48
16-HT-T5-2-12-20KV-7-1	6		3.9			0.66		0		0.66
16-HT-T5-2-12-20KV-8-1	8.7		1.8			0.21		1.8		0.62
16-HT-T5-2-12-20KV-9-1	6.5		1.8			0.28		0.5		0.43
16-HT-T5-2-12-20KV-11-1	5.2		1.9			0.37		0		0.37
16-HT-T5-2-12-20KV-17-1	8.6		2.5			0.29		1.3		0.58
16-HT-T5-2-13-20KV-3-1	9.4		9.4			1		0		1
16-HT-T5-2-13-20KV-6-1	6.3		2.5			0.4		0.9		0.7
16-HT-T5-2-13-20KV-7-1	11.9		2.5			0.21		0		0.21
2016-HT-T4-33-1-10-2-3	3		1.1			0.36		0.6		0.78
2016-HT-T4-33-1-10-2-4	6.2		1.7			0.28		0.7		0.52
2016-HT-T4-33-1-10-5-2	4.1		1.7			0.42		1.2		0.98
2016-HT-T4-33-1-10-7-2	2		1.2			0.63		0.3		0.89
2016-HT-T4-33-1-10-11-1	3.3		1.1			0.33		0.4		0.59
2016-HT-T4-33-1-10-17-1	4.2		1.2			0.28		0.8		0.66
2016-HT-T4-33-1-10-20-2	6.9		2			0.29		1		0.56
2016-HT-T4-33-1-10-22-1	3.2		1.2			0.37		0.4		0.62
2016-HT-T4-33-1-10-28-1	8.5		3.7			0.43		1.5		0.78
