# Supplementary material for: Spiculogenesis and biomineralization in early sponge animals
Source: Nat Commun. 2019 Jul 26;10:3348. doi: 10.1038/s41467-019-11297-4 (PMC6659672; doi:10.1038/s41467-019-11297-4)
Supplement: Supplementary file 7 — Source Data [file 41467_2019_11297_MOESM7_ESM.xlsx]

## Sheet: Source Data for Fig. 6
Source data for Fig. 6. Measurements of Vasispongia delicata and its constituent spicules. "0" in the column of "organic layer thickness (tol)" denotes that an organic layer is not preserved or developed. s.d. = standard deviation; ds = spicule diameter; daf = axial filament diameter; tol = organic layer thickness; rop = organic proportion. Axial filament as a proportion of spicule diameter is re…
spicules (n = 141)	ds (μm)		daf (μm)			daf / ds (%)		tol (μm)		rop (%)
16-HT-T6-2-T5-1-20KV-2-1	14.5		1.9			0.13		0		0.13
16-HT-T6-2-T5-1-20KV-3-1	7.2		2.6			0.35		1.6		0.79
16-HT-T6-2-T5-1-20KV-4-1	7.3		2			0.28		1.3		0.63
16-HT-T6-2-T5-1-20KV-5-1	4.7		2.7			0.57		0.3		0.72
16-HT-T6-2-T5-1-20KV-6-1	6.4		1.8			0.28		1		0.6
16-HT-T6-2-T5-1-20KV-7-1	3.9		1.5			0.39		0.3		0.57
16-HT-T6-2-T5-1-20KV-8-1	15		6.2			0.41		3.7		0.9
16-HT-T6-2-T5-1-20KV-9-1	3.6		1.6			0.43		0.6		0.78
16-HT-T6-2-T5-3-20KV-2-1	10.4		5			0.48		2.2		0.92
16-HT-T6-2-T5-3-20KV-3-1	4.5		2.4			0.54		0.8		0.9
16-HT-T6-2-T5-3-20KV-4-2	5.4		2.7			0.5		0.7		0.76
16-HT-T6-2-T5-3-20KV-5-1	13.7		8.6			0.63		2.2		0.96
16-HT-T6-2-T5-3-20KV-6-1	6.1		4.3			0.7		0.4		0.83
16-HT-T6-2-T5-3-20KV-7-1	5.7		2.7			0.47		0		0.47
16-HT-T6-2-T5-3-20KV-9-1	8.8		2.3			0.26		0		0.26
16-HT-T6-2-T5-4-20KV-2-1	9.7		2.9			0.3		0		0.3
16-HT-T6-2-T5-4-20KV-4-1	8.9		5.7			0.63		1.2		0.9
16-HT-T6-2-T5-4-20KV-5-1	7.2		2.4			0.33		1.5		0.74
16-HT-T6-2-T5-4-20KV-7-1	5.7		2			0.35		1.4		0.85
16-HT-T6-2-T5-4-20KV-9-1	8.3		5.5			0.66		1.2		0.95
16-HT-T6-2-T5-5-20KV-2-1	6.9		3.2			0.47		1.1		0.79
16-HT-T6-2-T5-5-20KV-3-1	7.4		3.5			0.48		1.2		0.8
16-HT-T6-1V-T1-1-20KV-2-1	4.4		1.4			0.32		0.5		0.55
16-HT-T6-1V-T1-1-20KV-4-1	7.8		3.9			0.5		1.4		0.87
16-HT-T6-1V-T1-1-20KV-4-2	2.3		1.3			0.55		0		0.55
16-HT-T6-1V-T1-1-20KV-8-1	3.3		1.3			0.39		0.5		0.68
16-HT-T6-1V-T1-1-20KV-11-1	5.9		1.9			0.32		1.8		0.92
16-HT-T6-1V-T1-2-20KV-2-1	5.5		2.3			0.42		1.2		0.84
16-HT-T6-1V-T1-2-20KV-3-1	8.2		5.3			0.64		0.7		0.81
16-HT-T6-1V-T1-3-20KV-2-1	5.6		2.6			0.46		0.8		0.73
16-HT-T6-1V-T1-3-20KV-3-1	6.1		3.9			0.64		1		0.97
16-HT-T6-1V-T1-3-20KV-4-1	10.1		6.3			0.62		1		0.82
16-HT-T6-1V-T1-3-20KV-5-1	4.1		1			0.25		0.8		0.64
16-HT-T6-1V-T1-4-20KV-2-1	8.9		5.5			0.61		1.1		0.85
16-HT-T6-1V-T1-4-20KV-3-1	7.2		3.1			0.43		2		0.99
16-HT-T6-1V-T1-4-20KV-4-1	7.7		4.3			0.56		1		0.81
16-HT-T6-1V-T1-4-20KV-5-1	12.1		5.6			0.47		1.3		0.68
16-HT-T6-1V-T1-4-20KV-6-1	9		4.4			0.49		0.9		0.69
16-HT-T6-1V-T1-5-20KV-2-1	10.8		3.8			0.35		1.7		0.67
16-HT-T6-1V-T1-6-20KV-2-1	11.1		3.5			0.31		0.9		0.48
16-HT-T6-1V-T1-6-20KV-3-1	9.2		2.7			0.29		0.8		0.46
16-HT-T6-1V-T1-6-20KV-5-1	7.6		2.1			0.28		1.7		0.74
16-HT-T6-1V-T1-7-20KV-2-1	19.5		4.6			0.23		2.4		0.48
16-HT-T6-1V-T1-8-20KV-2-1	21.4		1.4			0.06		3.7		0.41
16-HT-T6-1V-T1-8-20KV-4-1	9.8		2.9			0.29		1.9		0.69
16-HT-T6-1V-T1-9-20KV-2-1	10		1.5			0.15		1.6		0.46
16-HT-T6-1V-T1-10-20KV-2-1	11.8		5.5			0.47		2.5		0.89
16-HT-T6-1V-T2-1-20KV-2-1	5.5		2.4			0.44		0.8		0.74
16-HT-T6-1V-T2-2-20KV-2-1	7.3		3.8			0.52		1.4		0.91
16-HT-T6-1V-T3-2-20KV-4-2	5.5		3.1			0.56		1.1		0.97
16-HT-T6-1V-T3-2-20KV-2-1	5.3		2			0.38		0.5		0.55
16-HT-T6-1V-T3-2-20KV-5-1	9.6		2.1			0.22		0.4		0.3
16-HT-T6-1V-T3-3-20KV-2-3	7.3		2.6			0.35		1.1		0.67
16-HT-T6-1V-T3-3-20KV-3-1	4.3		1.1			0.25		1.2		0.79
16-HT-T6-1V-T3-3-20KV-3-1-2	4.7		1.6			0.33		1		0.76
16-HT-T6-1V-T3-3-20KV-5-1	13.6		7.7			0.57		1.7		0.82
16-HT-T6-1V-T3-4-20KV-2-1	5		1			0.19		1.2		0.68
16-HT-T6-1V-T3-3-20KV-7-1	4.8		2.2			0.45		0.9		0.83
16-HT-T6-1V-T3-4-20KV-3-1	12.4		1.1			0.09		0		0.09
16-HT-T6-1V-T3-5-20KV-2-1	9.8		5.8			0.59		0.7		0.74
16-HT-T6-1V-T3-5-20KV-5-1	13		3.3			0.25		1.9		0.54
16-HT-T6-1V-T4-3-20KV-2-1	13.9		4.5			0.32		3.8		0.87
16-HT-T4-33-V-1-20KV-1-1	2.6		1.6			0.59		0		0.59
16-HT-T4-33-V-2-20KV-3-1	6.7		3.5			0.52		1.2		0.88
16-HT-T4-33-V-3-20KV-4-1	4.6		2			0.43		0.8		0.76
16-HT-T4-33-V-4-20KV-2-1	6.6		1.8			0.28		0.9		0.55
16-HT-T4-33-V-4-20KV-3-1	4.3		2			0.47		0.9		0.88
16-HT-T4-33-V-4-20KV-5-3	9.6		5.4			0.56		0		0.56
16-HT-T4-33-V-4-20KV-6-1	6.6		2.4			0.36		0.9		0.62
16-HT-T4-33-V-5-20KV-2-2	6.6		1.2			0.18		2.2		0.84
16-HT-T4-33-V-5-20KV-3-2	5.9		1.3			0.22		1.3		0.67
16-HT-T4-33-V-5-20KV-4-1	2.3		1.3			0.57		0.2		0.72
16-HT-T4-33-V-5-20KV-5-2	8.1		2.1			0.26		1.6		0.65
16-HT-T4-33-V-5-20KV-5-3	5.4		2.5			0.47		0.8		0.77
16-HT-T4-33-V-5-20KV-5-4	2.5		0.7			0.3		0.5		0.67
16-HT-T4-33-V-5-20KV-6-1	2.5		0.6			0.26		0.5		0.65
16-HT-T4-33-V-5-20KV-8-1	5		1.5			0.3		1.2		0.79
16-HT-T4-33-V-5-20KV-9-1	5.7		1.2			0.21		1.6		0.77
16-HT-T4-33-V-5-20KV-10-1	3.8		0.8			0.2		1.5		0.99
16-HT-T5-2-15-20KV-2-1	6.2		3			0.48		0.6		0.68
16-HT-T5-2-15-20KV-6-1	16.7		4.5			0.27		1.6		0.46
16-HT-T5-2-15-20KV-8-1	3.2		2.3			0.72		0		0.72
16-HT-T5-2-15-20KV-11-1	4		2.9			0.73		0		0.73
16-HT-T5-2-15-20KV-12-1	5.1		3.5			0.68		0		0.68
16-HT-T5-2-15-20KV-14-1	5.2		2.9			0.56		0		0.56
16-HT-T5-2-16-20KV-2-1	3.5		2.4			0.7		0		0.7
16-HT-T5-2-16-20KV-3-1	6.2		2.1			0.34		1		0.65
16-HT-T5-2-17-20KV-3-1	12.1		3.6			0.3		1.1		0.47
16-HT-T5-2-17-20KV-4-1	2.6		1.5			0.57		0		0.57
16-HT-T5-2-18-20KV-1-1	2.6		1.6			0.62		0		0.62
16-HT-T5-2-19-20KV-3-1	2.4		1.6			0.69		0		0.69
16-HT-T5-2-19-20KV-7-1	5.6		2.4			0.44		0		0.44
16-HT-T5-2-19-20KV-8-1	4.3		4.3			1		0		1
16-HT-T5-2-19-20KV-10-1	9.8		7.9			0.81		0		0.81
16-HT-T5-2-19-20KV-11-1	7.3		7.3			1		0		1
16-HT-T5-2-19-20KV-14-1	6		2.2			0.36		1		0.7
16-HT-T5-2-19-20KV-18-1	4.6		1.2			0.26		0		0.26
16-HT-T5-2-19-20KV-18-1-2	6		2.7			0.45		0		0.45
16-HT-T5-2-19-20KV-21-1	5.9		1.5			0.26		1.3		0.69
16-HT-T5-2-19-20KV-22-1	6.6		2.5			0.38		1.5		0.83
16-HT-T5-2-20-20KV-7-1	7.5		7.5			1		0		1
16-HT-T5-2-20-20KV-8-1	11		2.7			0.24		1.4		0.5
16-HT-T5-2-20-20KV-11-1	13.2		3.2			0.25		2.6		0.64
16-HT-T5-2-20-20KV-14-1	6.7		1.8			0.27		1.2		0.62
16-HT-T5-2-20-20KV-15-1	9.5		2.6			0.28		1.4		0.58
16-HT-T5-2-20-20KV-17-1	7.3		4			0.56		0.4		0.67
16-HT-T5-2-21-20KV-2-1	3.5		1.5			0.43		1		1
16-HT-T5-2-21-20KV-3-1	6		2.8			0.46		1.7		0.46
16-HT-T5-2-21-20KV-5-1	5.6		1.7			0.31		0		0.31
16-HT-T5-2-21-20KV-6-1	9		2.2			0.25		0		0.25
16-HT-T5-2-21-20KV-8-1	4.2		1.5			0.37		0.6		0.64
16-HT-T5-2-21-20KV-11-1	9.8		2			0.2		0		0.2
16-HT-T5-2-22-20KV-2-1	6.8		2.5			0.37		0.4		0.49
16-HT-T5-2-22-20KV-3-1	6.2		1.9			0.3		1.5		0.77
16-HT-T5-3-1-20KV-2-2	14		3.1			0.22		2		0.51
16-HT-T5-3-1-20KV-3-1	12.5		4.1			0.33		1.5		0.57
16-HT-T5-3-1-20KV-4-1	16.4		9.3			0.57		2.8		0.92
16-HT-T5-3-1-20KV-5-1	6.8		1			0.15		0		0.15
16-HT-T5-3-1-20KV-6-1	6.6		1.5			0.22		0		0.22
16-HT-T5-2-11-20KV-2-4	9.8		4.7			0.48		1.8		0.84
16-HT-T5-2-11-20KV-4-1	6		1.2			0.2		1.5		0.7
16-HT-T5-2-11-20KV-8-1	10.3		2.9			0.29		1.6		0.6
16-HT-T5-2-12-20KV-2-1	5.4		1.9			0.35		1.1		0.75
16-HT-T5-2-12-20KV-6-1	5.9		1.6			0.27		0.6		0.48
16-HT-T5-2-12-20KV-7-1	6		3.9			0.66		0		0.66
16-HT-T5-2-12-20KV-8-1	8.7		1.8			0.21		1.8		0.62
16-HT-T5-2-12-20KV-9-1	6.5		1.8			0.28		0.5		0.43
16-HT-T5-2-12-20KV-11-1	5.2		1.9			0.37		0		0.37
16-HT-T5-2-12-20KV-17-1	8.6		2.5			0.29		1.3		0.58
16-HT-T5-2-13-20KV-3-1	9.4		9.4			1		0		1
16-HT-T5-2-13-20KV-6-1	6.3		2.5			0.4		0.9		0.7
16-HT-T5-2-13-20KV-7-1	11.9		2.5			0.21		0		0.21
2016-HT-T4-33-1-10-2-3	3		1.1			0.36		0.6		0.78
2016-HT-T4-33-1-10-2-4	6.2		1.7			0.28		0.7		0.52
2016-HT-T4-33-1-10-5-2	4.1		1.7			0.42		1.2		0.98
2016-HT-T4-33-1-10-7-2	2		1.2			0.63		0.3		0.89
2016-HT-T4-33-1-10-11-1	3.3		1.1			0.33		0.4		0.59
2016-HT-T4-33-1-10-17-1	4.2		1.2			0.28		0.8		0.66
2016-HT-T4-33-1-10-20-2	6.9		2			0.29		1		0.56
2016-HT-T4-33-1-10-22-1	3.2		1.2			0.37		0.4		0.62
2016-HT-T4-33-1-10-28-1	8.5		3.7			0.43		1.5		0.78
Source Data for Fig. 6. Measurements of fossil and extant spicules of representative poriferan groups/classes. ds = spicule diameter; daf = axial filament diameter; tol = organic layer thickness; tos = outer sheath thickness; dac = axial canal diameter; rop = organic proportion. “×” denotes that the structure is not developed or preserved; “√” denotes that the structure is present but unable to m…
Age	Formation/Location	Group/Taxon	ds (μm)	daf (μm)	tol (μm)	tos (μm)	dac (μm)	rop	Reference
Cambrian, Fortunian, ~539 Ma	Yanjiahe Fm.	Silicea, discrete spicules	61.8	×	×	×	5.7	0.09	fig. 3G	2
			6.8	×	×	×	1.7	0.25	fig. 3K1
			69.9	×	×	×	7.3	0.1	fig. 3N
Cambrian, Fortunian, ~535 Ma	Soltanieh Fm.	Hexactinellida, discrete spicules	35.3	×	×	×	10.7	0.3	fig. 12D	3
			45.5	×	×	×	10.5	0.23	fig. 12 E
Cambrian, Stage 2, ~525 Ma	Hetang Fm.	Silicea, Lenica sp.	574.2	40.5	×	28.2	×	0.17	fig. 5	4
			508	119.9	×	√	×	>24%	fig. 1E
			358.8	×	×	23.2	×	0.13	fig. 1B
Cambrian, Stage 3, ~518 Ma	Buen Fm.	Silicea, Lenica cf. unicca	1800	×	×	200	×	0.22	fig. 5A	5
			1900	×	×	200	×	0.21
			2000	×	×	200	×	0.2
			700	×	×	100	×	0.29	fig. 5B
			600	×	×	100	×	0.33	fig. 5D
Early Cambrian, ~515 Ma	Forteau Fm.	Hexactinellida, Organic-walled spicules	18.1	×	×	√	×	√	fig. 1o	6
			20	×	×	√	×	√	fig. 1o
			16.7	×	×	√	×	√	fig. 1o
			16.7	×	×	√	×	√	fig. 1f
Cambrian, ~508 Ma	Burgess Shale Fm.	Heteractinida, Eiffelia globosa	353.2	×	×	7.1	×	0.04	fig. 2B−C	7
Middle Cambrian, ~508 Ma	Burgess Shale Fm.	Takakkawiidae, Takakkawia lineata	11.8	×	×	√	×	√	fig. 1E	8
			17.1	×	×	√	×	√	fig. 1E
			22.3	×	×	√	×	√	fig. 1E
Middle Cambrian, ~508 Ma	Burgess Shale Fm.	Protomonaxonida, Pirania Muricata	200.5	22.1	×	√	×	>11%	fig. 4.5	9
			191.1	16.8	×	√	×	>9%	fig. 4.5
			176.8	14.7	×	√	×	>8%	fig. 4.6
			195.1	16.3	×	√	×	>8%	fig. 4.6
			200.1	19.2	×	√	×	>10%	fig. 4.6
Middle Cambrian, ~508 Ma	Beetle Creek Fm.	Silicea, discrete spicules	58.1	×	×	×	7.2	0.12	pl. 5.3	10
			45.3	×	×	×	8.9	0.2	pl. 5.4
			31.6	×	×	×	6.9	0.22	pl. 5.5
			36.6	×	×	×	9.1	0.25
			37.6	×	×	×	2.7	0.07	pl. 5.8
			34	×	×	×	5	0.15	pl. 5.9
			35.2	×	×	×	5	0.14	pl. 5.10
Ordovician, Early Tremadocian, ~482 Ma	Dol-cyn-Afon Fm.	Protomonaxonida, Choia	210	×	×	√	×	√	fig. 5d	11
			152	×	×	√	×	√	fig. 5e
Ordovician, Sandbian, ~456 Ma	Llanfawr Mudstones Fm.	Silicea, Cyathophycus loydelli	17.9	3.1	×	×	×	0.17	fig. 3D	12
			11.8	5.2	×	×	×	0.44	fig. 3I
			10.4	2.8	×	×	×	0.26	fig. 3E
			42.8	2.2	11.7	×	×	0.6	fig. 4A
			28.4	3	2.1	×	×	0.25	fig. 4G
			22.5	1.7	4.7	×	×	0.5	fig. 6A
			22.2	2.6	1.9	×	×	0.29	fig. 6B
			48.8	6.9	3.4	×	×	0.28	fig. 6C
Ordovcian, Floian−Darriwilian, ~468 Ma	Valhallfonna Fm. & Cow Head and Table Head groups & Vinini Fm.	Silicea, discrete spicules	22.2	×	×	×	6.4	0.29	fig. 3A	13
			30.1	×	×	×	5.7	0.19	fig. 3C
			43.2	×	×	×	14.5	0.34	fig. 4F
			82.3	×	×	×	15.4	0.19	fig. 4M
			75.2	×	×	×	24	0.32	fig. 5B
			72.3	×	×	×	13.9	0.19	fig. 6B
			64.3	×	×	×	7.5	0.12	fig. 6C
			42.3	×	×	×	6.1	0.14	fig. 6D
			18.8	×	×	×	3.9	0.21	fig. 6K
			44.3	×	×	×	8	0.18	fig. 8J
Ordovician, Darriwilian, ~463 Ma	San Juan Fm.	Demospongiae, discrete spicules	190.9	×	×	×	20.6	0.11	fig. 4.1	14
			240.9	×	×	×	17.6	0.07
			257	×	×	×	33.7	0.13
			224.3	×	×	×	27.1	0.12	fig. 4.2
			292.6	×	×	×	28	0.1
			273.2	×	×	×	20	0.07	fig. 4.3
			140.9	×	×	×	20.3	0.14	fig. 4.4
			156	×	×	×	19.3	0.12
			168.4	×	×	×	33.4	0.2
			79.6	×	×	×	20.8	0.26	fig. 4.5
			157.8	×	×	×	18.4	0.12	fig. 4.6
			220.1	×	×	×	9.5	0.04
Ordovician, Darriwilian, ~463 Ma	Table Cove Fm.	Silicea, discrete spicules	97.1	×	×	×	15.5	0.16	fig. 4.12	15
			48.7	×	×	×	4.1	0.08	fig. 4. 13
			141.7	×	×	×	20.7	0.15	fig. 4.14
			73.2	×	×	×	12.1	0.17	fig. 4.15
			155.9	×	×	×	37.3	0.24	fig. 5.5
			72.6	×	×	×	6.2	0.09	fig. 5.5
			82.9	×	×	×	10.2	0.12	fig. 5.11
Ordovician, Darriwilian, ~462 Ma	Builth Volcanic Gr.	Protomonaxonida, Unnamed taxon	64.6	×	×	√	×	√	fig. 3D	16
			65.1	×	×	√	×	√	fig. 3D
Late Ordovician, ~451 Ma	Malongulli Fm.	Hexactinellida, discrete spicules	217.4	×	×	×	24.8	0.11	fig. 5.16	17
Ordovician, Hirnantian, ~444 Ma	Wenchang Fm.	Silicea, Cyathophycus sp. & hexactinellid-like sponge	69	×	×	√	×	√	fig. 2E	18
			61	×	×	√	×	√	fig. 2E
			93	×	×	√	×	√	fig. 2H
			106	×	×	√	×	√	fig. 2H
Silurian, Telychian, ~436 Ma	pebble accumulations	Silicea, Lyssacinosida? Indet. A	142.2	×	×	×	74.1	0.52	pl. 21.4	19
			116.3	×	×	×	28.6	0.25
			120	×	×	×	27.1	0.23
			145.9	×	×	×	37.2	0.25
			264.5	×	×	×	26.6	0.1	pl. 21.7
			123.7	×	×	×	23.2	0.19
Devonian, Late Frasnian, ~378 Ma	Domanik Fm.	Hexactinellida, discrete spicules	14.9	×	×	×	2.8	0.19	pl. 132.7	20
			89.1	×	×	×	19.4	0.22	pl. 133.5
			18.8	×	×	×	5.2	0.28	pl. 134.10
			26.7	×	×	×	1.8	0.07	pl. 134.11
			13.3	×	×	×	2.8	0.21	pl. 135.6
			21	×	×	×	1.9	0.09	pl. 135.8
			9.4	×	×	×	1.8	0.19	pl. 135.10
Devonian, Frasnian−Famennian, ~371 Ma	Late Frasnian beds	Silicea, discrete spicules	137	×	×	×	52.3	0.38	fig. 10F	21
Carboniferous, Bashkirian, ~319 Ma	San Emiliano Fm.	Hexactinellida, discrete spicules	156	×	×	×	31	0.2	fig. 11.3	22
			114	×	×	×	25	0.22
			114	×	×	×	31	0.27
			139	×	×	×	37	0.27	fig. 11.4
			88	×	×	×	19	0.22
			101	×	×	×	19	0.19
Late Carboniferous, ~311 Ma	Itarare Fm.	Hexactinellida, discrete spicules	10.2	×	×	×	3.1	0.3	pl. 176. 1	23
			9.9	×	×	×	2.8	0.28
			17.8	×	×	×	2.9	0.16	pl. 176. 5
			17.4	×	×	×	3.1	0.18
Late Carboniferous, ~311 Ma	Ottweiler Subgroup	Demospongiae, discrete spicules	13.1	×	×	×	2.1	0.16	fig. 5A	24
			12.6	×	×	×	2.3	0.18
			8.2	×	×	×	2.5	0.3
			10.9	×	×	×	2.7	0.25
			20.1	×	×	×	2.5	0.12	fig. 5B
			10.1	×	×	×	2.2	0.22
			12.4	×	×	×	1.9	0.15
			8.2	×	×	×	1.9	0.23	fig. 5C
			17.9	×	×	×	2.5	0.14	fig. 5D
			15	×	×	×	2.3	0.15
			11.1	×	×	×	2.3	0.21	fig. 5E
			5.1	×	×	×	1.2	0.24
			10.8	×	×	×	2.6	0.24
Permian, Asselian−Sakmarian, 295 Ma	Rio do Sul Fm.	Hexacinellida, Microhemidiscia greinerti	38.4	×	×	3.3	×	>17%	fig. 5	25
			24.7	×	×	2.6	×	>21%
			31.9	×	×	2.7	×	>17%
			40.4	×	×	2.2	×	>11%
			24.2	×	×	2.3	×	>19%
Permian, Leonardian, ~276 Ma	Bone Spring Fm.	Hexactinellida, Docoderma papillosum	1255.6	×	×	×	213.1	0.17	pl. 41.3	26
			901.5	×	×	×	386.6	0.43
Permian, Wordian, ~267 Ma	Word Fm.	Hexactinellida, Carphites plectus	181.8	×	×	×	36.5	0.2	pl. 43.6
			317.7	×	×	×	48.9	0.15
		Hexactinellida, Acanthocoryna stauroma	601	×	×	×	131.3	0.22	pl. 44.5
			777	×	×	×	198.5	0.26
Permian, Guadalupian, ~266 Ma	Bancheng Fm.	Silicea, discrete spicules	45.7	×	×	×	2.4	0.05	fig. 6.7	27
			34	×	×	×	4.9	0.14	fig. 6.17
Early Triassic, ~250 Ma	Thaynes Fm.	Hexactinellida, Cypellospongia fimbriartis	131.8	×	×	×	18.4	0.14	fig. 5.7	28
			55.3	×	×	×	8.1	0.15
Middle Triassic, Mschelkalk, ~235 Ma	Karchowice Beds	Hexactinellida, discrete spicules	430.2	×	×	×	37.6	0.09	pl. 3.7	29
			185.2	×	×	×	36.7	0.2	pl. 3.8
			166.6	×	×	×	31.6	0.19	pl. 3.9
Triassic, Carnian, ~232 Ma	Sina volcanic Fm.	Silicea, discrete spicules	93.8	×	×	×	3.6	0.04	pl. 4.2	30
Jurassic, Hettangian, ~200 Ma	Schnoll Fm.	Hexactinellida, unnamed specimen	92.4	×	×	×	19.5	0.21	fig. 10E	31
			67.8	×	×	×	14.2	0.21
			56.4	×	×	×	11.5	0.2
Jurassic, Hettangian, ~200 Ma	Sunrise Fm.	Silicea, discrete spicules	87.9	×	×	×	18.8	0.21	fig. 4D	32
			127.4	×	×	×	26	0.2	fig. 4E
			49.5	×	×	×	5.8	0.12	fig. 6C
	Aramachay Fm.		54.6	×	×	×	12.3	0.23	fig. 9F
			98.8	×	×	×	18.6	0.19	fig. 10C
			116.2	×	×	×	15.6	0.13
			108	×	×	×	19.3	0.18
			67.7	×	×	×	8.2	0.12
Jurassic, Hettangian−Sinemurian, ~196 Ma	Aramachay Fm.	Silicea, discrete spicules	81.1	×	×	×	11.6	0.14	fig. 6A	33
			47.4	×	×	×	11	0.23
			55.2	×	×	×	6.1	0.11	fig. 6B
			71	×	×	×	9.2	0.13
			71.9	×	×	×	10.1	0.14
			112.8	×	×	×	17.6	0.16	fig. 6F
Jurassic, Toarcian, ~179 Ma	Zegri Fm.	Hexactinellida, discrete spicules	28.1	×	×	×	2.7	0.1	fig. 6A	34
Late Jurassic, ~155 Ma	Oxfordian to Kimmeridgian sequences in Swabian Alb	Silicea, discrete spicules	109.8	×	×	×	17.3	0.16	pl. 48.2	35
			121	×	×	×	15.3	0.13	pl. 48.3
			64.2	×	×	×	14.3	0.22	pl. 50.3
			44.7	×	×	×	5.8	0.13	pl. 50.6
			90.3	×	×	×	10.6	0.12	pl. 50.8
			43.3	×	×	×	7.8	0.18	pl. 50.11
			188.9	×	×	×	37.4	0.2	pl. 51.25
			211.2	×	×	×	56.6	0.27	pl. 51.26
			41.1	×	×	×	5.2	0.13	pl. 53.13
			31.5	×	×	×	6	0.19	pl. 53.14
			100	×	×	×	13.7	0.14	pl. 54.7
			99.8	×	×	×	20.3	0.2	pl. 54.8
			109.4	×	×	×	23.3	0.21
			34.1	×	×	×	4.3	0.13	pl. 54.9
			62.3	×	×	×	6.9	0.11	pl. 54.10
			72.5	×	×	×	6.5	0.09	pl. 54.11
			102.4	×	×	×	10	0.1	pl. 54.13
			158.8	×	×	×	11.8	0.07	pl. 54.14
			139.1		×	×	12.1	0.09	pl. 54.16
Cretaceous, Cenomanian− Lower Turonian, 97 Ma	Wellheim Fm.	Hexactinellida, Laocoetis cf. tenuis	129	×	×	×	24.6	0.19	fig. 8C	36
		Hexactinellida, Brachiolites fenestratus	79.2	×	×	×	8.5	0.11	fig. 8F
			73.1	×	×	×	18	0.25
			79.7	×	×	×	17	0.21
			127.1	×	×	×	21.2	0.17
			122.5	×	×	×	26.1	0.21
Cretaceous, early Campanian, 80 Ma	Miechow Synclinorium	Demospongiae. Homalodoriana tuberosa	72.5	×	×	×	11.3	0.16	fig. 17E	37
			189.6	×	×	×	14.5	0.08
			67	×	×	×	8	0.12
			88.5	×	×	×	11.2	0.13
			127.9	×	×	×	13.1	0.1
			80.9	×	×	×	10.8	0.13
		Demospongiae, Homalodoriana ficus	88.3	×	×	×	9.7	0.11	fig. 19E
			85.4	×	×	×	7.7	0.09
			35.4	×	×	×	6.5	0.18	fig. 19F
			65.8	×	×	×	7.6	0.12
			39.6	×	×	×	3.7	0.09
Cretaceous, Campanian, ~78 Ma	Rzezusnia section	Hexactinellida, discrete spicules	126.2	×	×	×	47.3	0.37	fig. 2c	38
			143.2	×	×	×	44.6	0.31
		Hexactinellida, Chaunoplectella sp.	367	×	×	√	×	√	fig. 4a
			381	×	×	√	×	√
			425	×	×	√	×	√	fig. 4b
			341	×	×	√	×	√
			326	×	×	√	×	√
		Hexactinellida, unnamed specimen	419	×	×	√	×	√	fig. 4c
			323	×	×	√	×	√
			432	×	×	√	×	√
			440	×	×	√	×	√
			822	×	×	√	231	0.28	fig. 4d
		Hexactinellida, root tuftss type 1	998	×	×	√	×	√	fig. 5b
			735	×	×	√	×	√
Paleogene, late paleocnene to early Eocene, ~57 Ma	Tutuiri Greenland outcrops	Demospongiae, discrete spicules	20	×	×	×	1.8	0.09	fig. 4A	39
			20.1	×	×	×	1.1	0.05
			20	×	×	×	1.7	0.09
			91	×	×	×	4.4	0.05	fig. 4B
			25.1	×	×	×	2.3	0.09	fig. 4D
			25.9	×	×	×	1.7	0.07
			24.3	×	×	×	2	0.08
			29.2	×	×	×	1.5	0.05
			26.6	×	×	×	1.7	0.06
Paleogene, early to middle Eocene, ~49 Ma	DSDP Site 605	Silicea, discrete spicules	14.8	×	×	×	4.8	0.32	pl. 1.1	40
			10.9	×	×	×	4.6	0.42	pl. 1.3
			8.3	×	×	×	1.5	0.18	pl. 2.3
			4.9	×	×	×	0.8	0.16	pl. 2.6
			8.7	×	×	×	1.5	0.17	pl. 2.7
			7.2	×	×	×	0.7	0.1	pl. 2.9
			16.7	×	×	×	3.5	0.21	pl. 2.10
			6.3	×	×	×	0.1	0.02	pl. 3.4
			18	×	×	×	4.5	0.25	pl. 3.7
			8.7	×	×	×	2.4	0.28	pl. 3.8
			11.4	×	×	×	1.6	0.14	pl. 4.8
			10.5	×	×	×	1.8	0.17
			7.7	×	×	×	1.6	0.21	pl. 5.2
			7.3	×	×	×	1.1	0.15	pl. 5.3
			7.7	×	×	×	1	0.13	pl. 5.6
			10.5	×	×	×	1.9	0.18	pl. 5.7
			6	×	×	×	1.3	0.22	pl. 5.8
			4.6	×	×	×	0.8	0.17	pl. 5.9
			9.3	×	×	×	1.4	0.15	pl. 6.4
			5.8	×	×	×	2.2	0.38	pl. 6.5
			6.4	×	×	×	0.7	0.11	pl. 6.10
Paleogene, Eocene, ~45 Ma	Castle Hayne Fm.	Hexactinellida, Exanthesis ovatus	142.5	×	×	×	26	0.18	pl. 53.1	41
Paleogene, middle Eocene, ~43 Ma	Messel, Germany	Demospongiae, discrete spicules	30.5	×	×	×	2.3	0.08	fig. 16A3	42
			23.6	×	×	×	1.9	0.08	fig. 16A4
			13.6	×	×	×	3.4	0.25	fig. 16A5
Paleogene, Late Eocene, ~38 Ma	Blanche Fm. & Pallinup Fm.	Silicea, discrete spicules	31.7	×	×	×	4	0.13	fig. 4G	43
			26.1	×	×	×	3.1	0.12
			40.2	×	×	×	8	0.2	fig. 4V
			31.7	×	×	×	5.7	0.18	fig. 13F
			33.4	×	×	×	5.7	0.17	fig. 13G
			39.5	×	×	×	5.9	0.15	fig. 15K
			27	×	×	×	4.8	0.18	fig. 24R
			13	×	×	×	4.7	0.36	fig. 24S
			17.6	×	×	×	2.2	0.13	fig. 24T
			20.9	×	×	×	1.6	0.08	fig. 24U
			30.6	×	×	×	3.8	0.12	fig. 25A
			18.7	×	×	×	3.4	0.18
			24.4	×	×	×	4.4	0.18	fig. 25E
			20.4	×	×	×	4.1	0.2
			30.8	×	×	×	3.3	0.11	fig. 25H
			36.9	×	×	×	6.6	0.18	fig. 33E
			25.6	×	×	×	5.9	0.23	fig. 33S
			58.5	×	×	×	6.3	0.11	fig. 33T
Paleogene, Oligocene, ~29 Ma	Site 628 & 627	Silicea, discrete spicules	17.2	×	×	×	3.6	0.21	pl. 1.2	44
			33.7	×	×	×	4.3	0.13
			13.1	×	×	×	2.8	0.21
			15.7	×	×	×	4.4	0.28
			29.6	×	×	×	4.9	0.17	pl. 4.1
			24	×	×	×	5.4	0.23	pl. 4.2
Neogene, upper Oligocene−middle Miocene, ~20 Ma	ODP Site 628 & 627	Silicea, discrete spicules	38	×	×	×	9.2	0.24	pl. 1.1	44
			28.5	×	×	×	4	0.14
			32.8	×	×	×	4.2	0.13
			41	×	×	×	4.7	0.11
			25.9	×	×	×	3.8	0.15	pl. 2.4
			21.7	×	×	×	4.4	0.2
			17.4	×	×	×	3.9	0.22
Neogene, middle Miocene, ~14 Ma	Hole 918D	Silicea, discrete spicules	16.4	×	×	×	1.8	0.11	pl. 1.1	45
			18.8	×	×	×	2.3	0.12	pl. 1.2
			13.6	×	×	×	1.3	0.1	pl. 1.3
			8.9	×	×	×	0.9	0.1	pl. 1.4
			12	×	×	×	0.6	0.05	pl. 1.5
			9.1	×	×	×	3.4	0.37	pl. 1.6
			12.9	×	×	×	0.9	0.07	pl. 1.7
			22.2	×	×	×	1	0.05	pl. 1.8
			9.9	×	×	×	0.6	0.06	pl. 1.9
			10.9	×	×	×	1.3	0.12	pl. 1.10
			6.3	×	×	×	1.2	0.19	pl. 2.11
			8.3	×	×	×	1	0.12
			6.6	×	×	×	1.3	0.2
			7.1	×	×	×	1	0.14
			6.4	×	×	×	2	0.31
			5.8	×	×	×	1.1	0.19
			6.3	×	×	×	1.4	0.22	pl. 2.12
Neogene, Serravalian, ~13 Ma	Mem Moniz marls	Silicea, discrete spicules	40.9	×	×	×	4.6	0.11	fig. 3D	46
			28.5	×	×	×	7	0.25	fig. 3F
			39.5	×	×	×	6.1	0.15	fig. 5D
			25.3	×	×	×	3.5	0.14	fig. 6C
			30	×	×	×	4.7	0.16	fig. 10E
			63.8	×	×	×	3.9	0.06	fig. 10G
Neogene, Miocene, ~14 Ma	Lacustrine deposit at Oviatt Creek	Silicea, discrete spicules	2.9	×	×	×	0.4	0.14	fig. 22A	42
			9.6	×	×	×	3.7	0.39	fig. 22B
			14	×	×	×	5	0.36	fig. 22O
			5.7	×	×	×	1.2	0.21	fig. 22V
			7.4	×	×	×	1.7	0.23	fig. 22W
			8.1	×	×	×	2.2	0.27	fig. 22X
			8.8	×	×	×	1.7	0.19	fig. 22Y
			2.8	×	×	×	0.5	0.18	fig. 22Z
Neogene, late Miocene, ~9Ma	DSDP Site 604	Silicea, discrete spicules	21.3	×	×	×	4.3	0.2	pl. 2.2	40
			8.2	×	×	×	2	0.24	pl. 5.1
Quaternary, ~1.5 Ma	ODP Leg 180	Silicea, discrete spicules	8.8	×	×	×	3.9	0.44	pl. 1.1	47
			8.2	×	×	×	3.2	0.39
			8	×	×	×	3.3	0.41
			9.3	×	×	×	3.8	0.41	pl. 1.2
			6.5	×	×	×	2.2	0.34	pl. 1.3
			8.8	×	×	×	3.9	0.44	pl. 1.4
			8.2	×	×	×	3.2	0.39
			8	×	×	×	3.3	0.41
			13.9	×	×	×	1	0.07	pl. 1.5
			7.6	×	×	×	1.2	0.16	pl. 1.8
			6.6	×	×	×	2.3	0.35	pl. 1.9
Quaternary, Holocene, ~0.01 Ma	peaty sediments in Taquarussu region, Brazil	Silicea, discrete spicules	29.9	×	×	×	5.8	0.19	fig, 4A	48
			22.8	×	×	×	3.1	0.14	fig. 4A2
			8.2	×	×	×	1.5	0.18	fig. 4B
			5	×	×	×	0.8	0.16	fig. 4C
			4.9	×	×	×	0.6	0.12	fig. 4C1
			13.8	×	×	×	2.8	0.2	fig. 4E
			11.6	×	×	×	3.8	0.33	fig. 4E1
			5.4	×	×	×	1	0.19	fig. 4E2
			43.1	×	×	×	2.2	0.05	fig. 5
Extant	Demospongiae, Suberites domuncula		1.9	0.4	×	×	×	0.21	fig. 2J	49
			1.6	0.3	×	×		0.19	fig. 2K
			2.4	0.4	×	×	×	0.15	fig. 2N
			2.3	0.5	×	×		0.22	fig. 2O
Extant	Demospongiae, Crambe crambe		6.2	1.3	×	×		0.21	fig. 3A	50
Extant	Demospongiae, Suberites domuncula		2.4	×	√	×	0.7	0.27	fig. 1A	51
			3.1	√	0.4	×	0.4	>13%	fig. 1B
			2.5	0.3	0.1	×		0.19	fig. 1E
			3.8	×	√	×	0.9	0.31	fig. 1F
			3.7	×	√	×	0.9	0.32	fig. 1G
Extant	Demospongiae, Corticium candelabrum		3.2	×	0.2	×	×	0.09	fig. 8e	52
Extant	Demospongiae, Leiodermatium pfeifferae		2.5	×	×	×	0.7	0.28	fig. 3F	53
Extant	Demospongiae, Ephydatia fossilis		9.4	×	×	×	0.7	0.07	fig. 21B1	42
			6.8	×	×	×	0.5	0.07	fig. 21B2
			9.1	×	×	×	0.5	0.05	fig. 21B3
			7.1	×	×	×	0.6	0.08	fig. 21B4
Extant	Demospongiae, Eunapius mackayi		10.3	×	×	×	1.4	0.14	fig. 8g	54
			14.1	×	×	×	1.9	0.13	fig. 8M
Extant	Demospongiae, Trochospongilla horida		12.4	×	×	×	1.2	0.1	fig. 14M
Extant	Demospongiae, Trochospongilla pennsylvanica		11.2	×	×	×	1.8	0.16	fig. 15g
			5.5	×	×	×	0.9	0.16	fig. 15ga
Extant	Hexactinellida, Monorhaphis chuni		39.1	0.3	0.3	×	×	0.02	fig. 1B	55
			12.1	1.3	√	×	×	>10%	fig. 1D
			1.6	0.3	√	×	×	>19%	fig. 1H
Extant	Hexactinellida, Monorhaphis internedia		√	√	0.2	×	×	√	fig. 1F
Extant	Hexactinellida, Hyalonema sieboldi		>70.6	1.1	0.4	×	×	<3%	fig. 2F	56
Extant	Hexactinellida, Euplectella aspergillum		√	0.1	0.01	×	×	√	fig. 3D	57
Extant	Calcarea, Clathrina wistariensis		8.8	×	×	0.7	×	0.17	fig. 7b	58
Extant	Calcarea, Leucetta villosa		9.3	×	×	0.2	×	0.05	fig. 9
Extant	Calcarea, Sycon		√	×	×	√	×	√	fig. 2	59
Extant	Calcarea, Leucandra		√	×	×	√	×	√	fig. 5−6
References
1	Bertolino, M., Cattaneo-Vietti, R., Pansini, M., Santini, C. & Bavestrello, G. Siliceous sponge spicule dissolution: In field experimental evidences from temperate and tropical waters. Estuar. Coast Shelf Sci. 184, 46−53 (2017).
2	Chang, S., Feng, Q., Clausen, S. & Zhang, L. Sponge spicules from the lower Cambrian in the Yanjiahe Formation, South China: The earliest biomineralizing sponge record. Palaeogeogr. Palaeoclimatol. Palaeoecol. 474, 36–44 (2017).
3	Antcliffe, J. B., Callow, R. H. T. & Brasier, M. D. Giving the early fossil record of sponges a squeeze. Biol. Rev. 89, 972−1004 (2014).
4	Botting, J. P., Muir, L. A., Xiao, S., Li, X. & Lin, J.-P. Evidence for spicule homology in calcareous and siliceous sponges: biminerallic spicules in Lenica sp. from the Early Cambrian of South China. Lethaia 45, 463–475 (2012).
5	Botting, J. P. & Peel, J. S. Early Cambrian sponges of the Sirius Passet Biota, North Greenland. Pap. Palaeontol. 2, 463–487 (2016).
6	Harvey, T. H. P. Carbonaceous preservation of Cambrian hexactinellid sponge spicules. Biol. Lett. 6, 834–837 (2010).
7	Botting, J. P. & Butterfield, N. J. Reconstructing early sponge relationships by using the Burgess Shale fossil Eiffelia globosa, Walcott. Proc. Natl. Acad. Sci. U. S. A. 102, 1554–1559 (2005).
8	Botting, J. P. Reassessment of the problematic Burgess Shale sponge Takakkawia lineata Walcott, 1920. Can. J. Earth Sci. 49, 1087−1095 (2012).
9	Botting, J. P. & Muir, L. A. Relationship of the Cambrian Protomonaxonida (Porifera). Palaeontol. Electron. 16, 1−23 (2014).
10	Mehl, D. Porifera and Chancelloriidae from the Middle Cambrian of the Georgina Basin, Australia. Palaeontology 41, 1153–1182 (1998).
11	Botting, J. P., Muir, L. A., Jordan, N. & Upton, C. An Ordovician variation on Burgess Shale-type biotas. Sci. Rep. 5, 9947 (2015).
12	Botting, J. P. & Muir, L. A. Spicule structure and affinities of the Late Ordovician hexactinellid-like sponge Cyathophycus loydelli from the Llanfawr Mudstones Lagerstätte, Wales. Lethaia 46, 454−469 (2013).
13	Carrera, M. G. & Maletz, J. Ordovician sponge spicules from Spitsbergen, Nevada and Newfoundland: new evidence for hexactinellid and demosponge early diversification. J. Syst. Palaeontol. 12, 961−981 (2014).
14	Carrera, M. G. The oldest hindiid demosponge from the Darriwilian (Middle Ordovician) of the Argentine Precordillera: evolutionary implications for the tricranocladines. J. Paleontol. 81, 754−759 (2007).
15	Zhang, X. & Pratt, B. R. A varied Middle Ordovician sponge spicule assemblage from western Newfoundland. J. Paleontol. 74, 386−393 (2000).
16	Muir, L. A. & Botting, J. P. An outline of the distribution and diversity of Porifera in the Ordovician Builth Inlier (Wales, UK). Palaeoworld 24, 176−190 (2015).
17	Webby, B. D. & Trotter, J. Ordovician sponge spicules from New South Wales, Australia. J. Paleontol. 67, 28–41 (1993).
18	Botting, J. P. et al. Flourishing sponge-based ecosystems after the end-Ordovician mass extinction. Curr. Biol. 27, 556–562 (2017).
19	Rhebergen, F. & Botting, J. P. A new Silurian (Llandovery, Telychian) sponge assemblage from Gotland, Sweden. Fossil Strata 60, 1–87 (2014).
20	Afanasieva, M. S. Atlas of Paleozoic Radiolaria of the Russian Platform. 480 (Scientific World Publishing House, 2000).
21	Vishnevskaya, V., Pisera, A. & Racki, G. Siliceous biota (radiolarians and sponges) and the Late Devonian biotic crisis: The Polish reference. Acta Paleontol. Pol. 47, 211–226 (2002).
22	García-Bellido, D. C. & Rigby, J. K. Devonian and Carboniferous sponges from Spain. J. Paleontol. 78, 431–455 (2004).
23	Kling, S. A. & Reif, W.-E. The Paleozoic history of amphidisc and hemidisc sponges: New evidence from the Carboniferous of Uruguay. J. Paleontol. 43, 1429–1434 (1969).
24	Schindler, T., Wuttke, M. & Poschmann, M. Oldest record of freshwater sponges (Porifera: Spongillina)—spiculite finds in the Permo-Carboniferous of Europe. Palaeontol. Z. 82, 373–384 (2008).
25	Mouro, L., Fernandes, A., Rogerio, D. & Fonseca, V. First articulated sponge from the Paleozoic of Brazil, and a new organization of the order Hemidiscosa. J. Paleontol. 88, 171−178 (2014).
26	Finks, R. M. Late Paleozoic sponge faunas of the Texas region. Bull. Am. Mus. Nat. Hist. 120, 1–60 (1969).
27	Tsuyoshi, I., Zhang, L., Feng, Q. & Atsushi, M. Guadalupian (Middle Permian) radiolarian and sponge spicule faunas from the Bancheng Formation of the Qinzhou allochthon, South China. J. Earth Sci. 24, 145–156 (2013).
28	Rigby, J. K. & Gosney, T. C. First reported Triassic lyssakid sponges from North America. J. Paleontol. 57, 787–796 (1983).
29	Pisera, A. & Bodzioch, A. Middle Triassic lyssacinosan sponges from Upper Silesia (southern Poland), and the history of hexactinosan and lychniscosan sponges. Acta Geol. Pol. 41, 193–207 (1991).
30	Donofrio, D. A. Radiolaria and Porifera (spicula) from the Upper Triassic of Aghdarband (NE-Iran). Abh. Geol. B.-A. 38, 205–222 (1991).
31	Delecat, S. & Reitner, J. Sponge communities from the Lower Liassic of Adnet (Northern Calcareous Alps, Austria). Facies 51, 385–404 (2005).
32	Ritterbush, K. A., Bottjer, D. J., Corsetti, F. A. & Rosas, S. New evidence on the role of siliceous sponges in ecology and sedimentary facies development in eastern Panthalassa following the Triassic–Jurassic mass extinction. PALAIOS 29, 652–668 (2014).
33	Ritterbush, K. A., Rosas, S., Corsetti, F. A., Bottjer, D. J. & West, A. J. Andean sponges reveal long-term benthic ecosystem shifts following the end-Triassic mass extinction. Palaeogeogr. Palaeoclimatol. Palaeoecol. 420, 193–209 (2015).
34	Reolid, M. Pyritized radiolarians and siliceous sponges from oxygen-restricted deposits (Lower Toarcian, Jurassic). Facies 60, 789–799 (2014).
35	Pisera, A. Upper Jurassic siliceous sponges from the Swabian Alb: Taxonomy and Paleocology. Palaeontol. Pol. 57, 1–216 (1997).
36	Schneider, S. et al. Silicified sea life–Macrofauna and palaeoecology of the Neuburg Kieselerde Member (Cenomanian to Lower Turonian Wellheim Formation, Bavaria, southern Germany). Acta Geol. Pol. 63, 555−610 (2013).
37	Świerczewska-Gładysz, E. Early Campanian (Late Cretaceous) Pleromidae and Isoraphiniidae (lithistid Demospongiae) from the Łódź‐Miechów Synclinorium (central and southern Poland): new data and taxonomic revision. Pap. Palaeontol. 2, 189−233 (2016).
38	Świerczewska-Gładysz, E. & Jurkowska, A. Occurrence and paleoecological significance of lyssacinosid sponges in the Upper Cretaceous deposits of southern Poland. Facies 59, 763–777 (2013).
39	Kelly, M. & Buckeridge, J. S. An early Paleogene sponge fauna, Chatham Island, New Zealand. New Zeal. J. Mar. Fresh. 39, 899–914 (2005).
40	McCartney, K. in Initial Reports, Deep Sea Drilling Project Vol. 93 Pt.2 (eds J. E. Van Hinte, S. W. Wise, Jr., & Dorian S. abbot) 818–824 (U.S. Govt. Printing Office, 1987).
41	Finks, R. M., Hollocher, K. & Thies, K. A major Eocene sponge fauna (Castle Hayne Formation, North Carolina). J. N. C. Acad. Sci. 127, 39–175 (2011).
42	Pronzato, R., Pisera, A. & Manconi, R. Fossil freshwater sponges: Taxonomy, geographic distribution, and critical review. Acta Paleontol. Pol. 62, 467–495 (2017).
43	Łukowiak, M. Late Eocene siliceous sponge fauna of southern Australia: reconstruction based on loose spicules record. Zootaxa 3917, 1–65 (2015).
44	Palmer, A. A. in Proceedings of the Ocean Drilling Program, Scientific Results Vol. 101 (eds J. A. Austin, Jr. & W. Schlager) 159–168 (Ocean Drilling Program, 1988).
45	Lurvey, L. K., McCartney, K. & Wei, W. in Proccedings of the Ocean Drilling Program, Scientific Results Vol. 152 (eds A. D. Saunders, H. C. Larsen, & S. W. Wise, Jr.) 191–199 (Ocean Drilling Program, 1998).
46	Pisera, A., Cachao, M. & Marques Da Silva, C. Siliceous sponge spicule from the Miocene Mem Moniz Marls (Portugal) and their environmental significance Res. Paleontol. Stratigr. 112, 287–299 (2006).
47	Andri, E., Gerbaudo, S. & Testa, M. in Proceedings of the Ocean Drilling Program, Scientific Results Vol. 180 (eds P. Huchon, B. Taylor, & A. Klaus) 1–8 (Ocean Drilling Program, 2001).
48	Parolin, M., Volkmer-Ribeiro, C. & Stevaux, J. C. Sponge spicules in peaty sediments as paleoenvironmental indicators of the Holocene in the upper Paraná river, Brazil. Rev. Bras. Paleontol. 10, 17–26 (2007).
49	Wang, X., Schroder, H. C., Wang, K., Kaandorp, J. A. & Muller, W. E. G. Genetic, biological and structural hierarchies during sponge spicule formation: from soft sol-gels to solid 3D silica composite structures. Soft Matter 8, 9501−9518 (2012).
50	Uriz, M. J., Turon, X. & Becerro, M. A. Silica deposition in Demosponges: spiculogenesis in Crambe crambe. Cell Tissue Res. 301, 299−309 (2000).
51	Schröder, H. C. et al. Apposition of silica lamellae during growth of spicules in the demosponge Suberites domuncula: Biological/biochemical studies and chemical/biomimetical confirmation. J. Struct. Biol. 159, 325–334 (2007).
52	Maldonado, M. & Riesgo, A. Intra-epithelial spicules in a homosclerophorid sponge. Cell Tissue Res. 328, 639–650 (2007).
53	Maldonado, M. et al. Aggregated clumps of lithistid sponges: A singular, reef-like bathyal habitat with relevant paleontological connections. PLOS ONE 10, e0125378 (2015).
54	Ricciardi, A. & Reiswig, H. M. Freshwater sponges (Porifera, Spongillidae) of eastern Canada: taxonomy, distribution, and ecology. Cana. J. Zool. 71, 665–682 (1993).
55	Müller, W. E. G. et al. Identification of a silicatein(-related) protease in the giant spicules of the deep-sea hexactinellid Monorhaphis chuni. J. Exp. Biol. 211, 300–309 (2008).
56	Schroder, H. C., Wang, X., Tremel, W., Ushijima, H. & Muller, W. E. G. Biofabrication of biosilica-glass by living organisms. Nat. Prod. Rep. 25, 455−474 (2008).
57	Weaver, J. C. et al. Hierarchical assembly of the siliceous skeletal lattice of the hexactinellid sponge Euplectella aspergillum. J. Struct. Biol. 158, 93−106 (2007).
58	Sethmann, I. & Wörheide, G. Structure and composition of calcareous sponge spicules: A review and comparison to structurally related biominerals. Micron 39, 209−228 (2008).
59	Ledger, P. W. & Jones, W. C. Spicule formation in the calcareous sponge Sycon ciliatum. Cell Tissue Res. 181, 553−567 (1977).

## Sheet: Source Data for Suppl Fig. 3
Source Data for Supplementary Fig. 3. Measurements of Vasispongia delicata and its constituent spicules. "0" in the column of "organic layer thickness (tol)" denotes that an organic layer is not preserved or developed. s.d. = standard deviation; ds = spicule diameter; daf = axial filament diameter; tol = organic layer thickness; rop = organic proportion. Axial filament as a proportion of spicule …
spicules (n = 141)	ds (μm)		daf (μm)			daf / ds (%)		tol (μm)		rop (%)
16-HT-T6-2-T5-1-20KV-2-1	14.5		1.9			0.13		0		0.13
16-HT-T6-2-T5-1-20KV-3-1	7.2		2.6			0.35		1.6		0.79
16-HT-T6-2-T5-1-20KV-4-1	7.3		2			0.28		1.3		0.63
16-HT-T6-2-T5-1-20KV-5-1	4.7		2.7			0.57		0.3		0.72
16-HT-T6-2-T5-1-20KV-6-1	6.4		1.8			0.28		1		0.6
16-HT-T6-2-T5-1-20KV-7-1	3.9		1.5			0.39		0.3		0.57
16-HT-T6-2-T5-1-20KV-8-1	15		6.2			0.41		3.7		0.9
16-HT-T6-2-T5-1-20KV-9-1	3.6		1.6			0.43		0.6		0.78
16-HT-T6-2-T5-3-20KV-2-1	10.4		5			0.48		2.2		0.92
16-HT-T6-2-T5-3-20KV-3-1	4.5		2.4			0.54		0.8		0.9
16-HT-T6-2-T5-3-20KV-4-2	5.4		2.7			0.5		0.7		0.76
16-HT-T6-2-T5-3-20KV-5-1	13.7		8.6			0.63		2.2		0.96
16-HT-T6-2-T5-3-20KV-6-1	6.1		4.3			0.7		0.4		0.83
16-HT-T6-2-T5-3-20KV-7-1	5.7		2.7			0.47		0		0.47
16-HT-T6-2-T5-3-20KV-9-1	8.8		2.3			0.26		0		0.26
16-HT-T6-2-T5-4-20KV-2-1	9.7		2.9			0.3		0		0.3
16-HT-T6-2-T5-4-20KV-4-1	8.9		5.7			0.63		1.2		0.9
16-HT-T6-2-T5-4-20KV-5-1	7.2		2.4			0.33		1.5		0.74
16-HT-T6-2-T5-4-20KV-7-1	5.7		2			0.35		1.4		0.85
16-HT-T6-2-T5-4-20KV-9-1	8.3		5.5			0.66		1.2		0.95
16-HT-T6-2-T5-5-20KV-2-1	6.9		3.2			0.47		1.1		0.79
16-HT-T6-2-T5-5-20KV-3-1	7.4		3.5			0.48		1.2		0.8
16-HT-T6-1V-T1-1-20KV-2-1	4.4		1.4			0.32		0.5		0.55
16-HT-T6-1V-T1-1-20KV-4-1	7.8		3.9			0.5		1.4		0.87
16-HT-T6-1V-T1-1-20KV-4-2	2.3		1.3			0.55		0		0.55
16-HT-T6-1V-T1-1-20KV-8-1	3.3		1.3			0.39		0.5		0.68
16-HT-T6-1V-T1-1-20KV-11-1	5.9		1.9			0.32		1.8		0.92
16-HT-T6-1V-T1-2-20KV-2-1	5.5		2.3			0.42		1.2		0.84
16-HT-T6-1V-T1-2-20KV-3-1	8.2		5.3			0.64		0.7		0.81
16-HT-T6-1V-T1-3-20KV-2-1	5.6		2.6			0.46		0.8		0.73
16-HT-T6-1V-T1-3-20KV-3-1	6.1		3.9			0.64		1		0.97
16-HT-T6-1V-T1-3-20KV-4-1	10.1		6.3			0.62		1		0.82
16-HT-T6-1V-T1-3-20KV-5-1	4.1		1			0.25		0.8		0.64
16-HT-T6-1V-T1-4-20KV-2-1	8.9		5.5			0.61		1.1		0.85
16-HT-T6-1V-T1-4-20KV-3-1	7.2		3.1			0.43		2		0.99
16-HT-T6-1V-T1-4-20KV-4-1	7.7		4.3			0.56		1		0.81
16-HT-T6-1V-T1-4-20KV-5-1	12.1		5.6			0.47		1.3		0.68
16-HT-T6-1V-T1-4-20KV-6-1	9		4.4			0.49		0.9		0.69
16-HT-T6-1V-T1-5-20KV-2-1	10.8		3.8			0.35		1.7		0.67
16-HT-T6-1V-T1-6-20KV-2-1	11.1		3.5			0.31		0.9		0.48
16-HT-T6-1V-T1-6-20KV-3-1	9.2		2.7			0.29		0.8		0.46
16-HT-T6-1V-T1-6-20KV-5-1	7.6		2.1			0.28		1.7		0.74
16-HT-T6-1V-T1-7-20KV-2-1	19.5		4.6			0.23		2.4		0.48
16-HT-T6-1V-T1-8-20KV-2-1	21.4		1.4			0.06		3.7		0.41
16-HT-T6-1V-T1-8-20KV-4-1	9.8		2.9			0.29		1.9		0.69
16-HT-T6-1V-T1-9-20KV-2-1	10		1.5			0.15		1.6		0.46
16-HT-T6-1V-T1-10-20KV-2-1	11.8		5.5			0.47		2.5		0.89
16-HT-T6-1V-T2-1-20KV-2-1	5.5		2.4			0.44		0.8		0.74
16-HT-T6-1V-T2-2-20KV-2-1	7.3		3.8			0.52		1.4		0.91
16-HT-T6-1V-T3-2-20KV-4-2	5.5		3.1			0.56		1.1		0.97
16-HT-T6-1V-T3-2-20KV-2-1	5.3		2			0.38		0.5		0.55
16-HT-T6-1V-T3-2-20KV-5-1	9.6		2.1			0.22		0.4		0.3
16-HT-T6-1V-T3-3-20KV-2-3	7.3		2.6			0.35		1.1		0.67
16-HT-T6-1V-T3-3-20KV-3-1	4.3		1.1			0.25		1.2		0.79
16-HT-T6-1V-T3-3-20KV-3-1-2	4.7		1.6			0.33		1		0.76
16-HT-T6-1V-T3-3-20KV-5-1	13.6		7.7			0.57		1.7		0.82
16-HT-T6-1V-T3-4-20KV-2-1	5		1			0.19		1.2		0.68
16-HT-T6-1V-T3-3-20KV-7-1	4.8		2.2			0.45		0.9		0.83
16-HT-T6-1V-T3-4-20KV-3-1	12.4		1.1			0.09		0		0.09
16-HT-T6-1V-T3-5-20KV-2-1	9.8		5.8			0.59		0.7		0.74
16-HT-T6-1V-T3-5-20KV-5-1	13		3.3			0.25		1.9		0.54
16-HT-T6-1V-T4-3-20KV-2-1	13.9		4.5			0.32		3.8		0.87
16-HT-T4-33-V-1-20KV-1-1	2.6		1.6			0.59		0		0.59
16-HT-T4-33-V-2-20KV-3-1	6.7		3.5			0.52		1.2		0.88
16-HT-T4-33-V-3-20KV-4-1	4.6		2			0.43		0.8		0.76
16-HT-T4-33-V-4-20KV-2-1	6.6		1.8			0.28		0.9		0.55
16-HT-T4-33-V-4-20KV-3-1	4.3		2			0.47		0.9		0.88
16-HT-T4-33-V-4-20KV-5-3	9.6		5.4			0.56		0		0.56
16-HT-T4-33-V-4-20KV-6-1	6.6		2.4			0.36		0.9		0.62
16-HT-T4-33-V-5-20KV-2-2	6.6		1.2			0.18		2.2		0.84
16-HT-T4-33-V-5-20KV-3-2	5.9		1.3			0.22		1.3		0.67
16-HT-T4-33-V-5-20KV-4-1	2.3		1.3			0.57		0.2		0.72
16-HT-T4-33-V-5-20KV-5-2	8.1		2.1			0.26		1.6		0.65
16-HT-T4-33-V-5-20KV-5-3	5.4		2.5			0.47		0.8		0.77
16-HT-T4-33-V-5-20KV-5-4	2.5		0.7			0.3		0.5		0.67
16-HT-T4-33-V-5-20KV-6-1	2.5		0.6			0.26		0.5		0.65
16-HT-T4-33-V-5-20KV-8-1	5		1.5			0.3		1.2		0.79
16-HT-T4-33-V-5-20KV-9-1	5.7		1.2			0.21		1.6		0.77
16-HT-T4-33-V-5-20KV-10-1	3.8		0.8			0.2		1.5		0.99
16-HT-T5-2-15-20KV-2-1	6.2		3			0.48		0.6		0.68
16-HT-T5-2-15-20KV-6-1	16.7		4.5			0.27		1.6		0.46
16-HT-T5-2-15-20KV-8-1	3.2		2.3			0.72		0		0.72
16-HT-T5-2-15-20KV-11-1	4		2.9			0.73		0		0.73
16-HT-T5-2-15-20KV-12-1	5.1		3.5			0.68		0		0.68
16-HT-T5-2-15-20KV-14-1	5.2		2.9			0.56		0		0.56
16-HT-T5-2-16-20KV-2-1	3.5		2.4			0.7		0		0.7
16-HT-T5-2-16-20KV-3-1	6.2		2.1			0.34		1		0.65
16-HT-T5-2-17-20KV-3-1	12.1		3.6			0.3		1.1		0.47
16-HT-T5-2-17-20KV-4-1	2.6		1.5			0.57		0		0.57
16-HT-T5-2-18-20KV-1-1	2.6		1.6			0.62		0		0.62
16-HT-T5-2-19-20KV-3-1	2.4		1.6			0.69		0		0.69
16-HT-T5-2-19-20KV-7-1	5.6		2.4			0.44		0		0.44
16-HT-T5-2-19-20KV-8-1	4.3		4.3			1		0		1
16-HT-T5-2-19-20KV-10-1	9.8		7.9			0.81		0		0.81
16-HT-T5-2-19-20KV-11-1	7.3		7.3			1		0		1
16-HT-T5-2-19-20KV-14-1	6		2.2			0.36		1		0.7
16-HT-T5-2-19-20KV-18-1	4.6		1.2			0.26		0		0.26
16-HT-T5-2-19-20KV-18-1-2	6		2.7			0.45		0		0.45
16-HT-T5-2-19-20KV-21-1	5.9		1.5			0.26		1.3		0.69
16-HT-T5-2-19-20KV-22-1	6.6		2.5			0.38		1.5		0.83
16-HT-T5-2-20-20KV-7-1	7.5		7.5			1		0		1
16-HT-T5-2-20-20KV-8-1	11		2.7			0.24		1.4		0.5
16-HT-T5-2-20-20KV-11-1	13.2		3.2			0.25		2.6		0.64
16-HT-T5-2-20-20KV-14-1	6.7		1.8			0.27		1.2		0.62
16-HT-T5-2-20-20KV-15-1	9.5		2.6			0.28		1.4		0.58
16-HT-T5-2-20-20KV-17-1	7.3		4			0.56		0.4		0.67
16-HT-T5-2-21-20KV-2-1	3.5		1.5			0.43		1		1
16-HT-T5-2-21-20KV-3-1	6		2.8			0.46		1.7		0.46
16-HT-T5-2-21-20KV-5-1	5.6		1.7			0.31		0		0.31
16-HT-T5-2-21-20KV-6-1	9		2.2			0.25		0		0.25
16-HT-T5-2-21-20KV-8-1	4.2		1.5			0.37		0.6		0.64
16-HT-T5-2-21-20KV-11-1	9.8		2			0.2		0		0.2
16-HT-T5-2-22-20KV-2-1	6.8		2.5			0.37		0.4		0.49
16-HT-T5-2-22-20KV-3-1	6.2		1.9			0.3		1.5		0.77
16-HT-T5-3-1-20KV-2-2	14		3.1			0.22		2		0.51
16-HT-T5-3-1-20KV-3-1	12.5		4.1			0.33		1.5		0.57
16-HT-T5-3-1-20KV-4-1	16.4		9.3			0.57		2.8		0.92
16-HT-T5-3-1-20KV-5-1	6.8		1			0.15		0		0.15
16-HT-T5-3-1-20KV-6-1	6.6		1.5			0.22		0		0.22
16-HT-T5-2-11-20KV-2-4	9.8		4.7			0.48		1.8		0.84
16-HT-T5-2-11-20KV-4-1	6		1.2			0.2		1.5		0.7
16-HT-T5-2-11-20KV-8-1	10.3		2.9			0.29		1.6		0.6
16-HT-T5-2-12-20KV-2-1	5.4		1.9			0.35		1.1		0.75
16-HT-T5-2-12-20KV-6-1	5.9		1.6			0.27		0.6		0.48
16-HT-T5-2-12-20KV-7-1	6		3.9			0.66		0		0.66
16-HT-T5-2-12-20KV-8-1	8.7		1.8			0.21		1.8		0.62
16-HT-T5-2-12-20KV-9-1	6.5		1.8			0.28		0.5		0.43
16-HT-T5-2-12-20KV-11-1	5.2		1.9			0.37		0		0.37
16-HT-T5-2-12-20KV-17-1	8.6		2.5			0.29		1.3		0.58
16-HT-T5-2-13-20KV-3-1	9.4		9.4			1		0		1
16-HT-T5-2-13-20KV-6-1	6.3		2.5			0.4		0.9		0.7
16-HT-T5-2-13-20KV-7-1	11.9		2.5			0.21		0		0.21
2016-HT-T4-33-1-10-2-3	3		1.1			0.36		0.6		0.78
2016-HT-T4-33-1-10-2-4	6.2		1.7			0.28		0.7		0.52
2016-HT-T4-33-1-10-5-2	4.1		1.7			0.42		1.2		0.98
2016-HT-T4-33-1-10-7-2	2		1.2			0.63		0.3		0.89
2016-HT-T4-33-1-10-11-1	3.3		1.1			0.33		0.4		0.59
2016-HT-T4-33-1-10-17-1	4.2		1.2			0.28		0.8		0.66
2016-HT-T4-33-1-10-20-2	6.9		2			0.29		1		0.56
2016-HT-T4-33-1-10-22-1	3.2		1.2			0.37		0.4		0.62
2016-HT-T4-33-1-10-28-1	8.5		3.7			0.43		1.5		0.78
